# Supplementary material for: Microstructures and Rheological Properties of Short-Side-Chain Perfluorosulfonic Acid in Water/2-Propanol
Source: Polymers (Basel). 2024 Jun 29;16(13):1863. doi: 10.3390/polym16131863 (PMC11244402; doi:10.3390/polym16131863)
Supplement: Supplementary file 1 [file polymers-16-01863-s001.zip]

Archive with 1 entries (1 files):
- polymers-3079065-supplementary.pdf
